# Supplementary material for: Possible Role of Envelope Components in the Extreme Copper Resistance of the Biomining Acidithiobacillus ferrooxidans
Source: Genes (Basel). 2018 Jul 10;9(7):347. doi: 10.3390/genes9070347 (PMC6070983; doi:10.3390/genes9070347)
Supplement: Supplementary file 1 [file genes-09-00347-s001.zip]

Archive with 1 entries (1 files):
- genes-316257-SI.pdf
